# Supplementary material for: A microfluidic photobioreactor for simultaneous observation and cultivation of single microalgal cells or cell aggregates
Source: PLoS One. 2019 Apr 29;14(4):e0216093. doi: 10.1371/journal.pone.0216093 (PMC6488086; doi:10.1371/journal.pone.0216093)
Supplement: S1 File — The jython-script has been used within fiji to detect boundaries of the algae colonies. (PY) [file pone.0216093.s002.py]

from ij import IJ, ImagePlus, Prefs, ImageStack
from ij.gui import Overlay
from fiji.threshold import Auto_Threshold as AT
from ij.plugin.filter import Binary
from ij.plugin.filter import ParticleAnalyzer

def erode(noOfErosions, ip):
   bin = Binary();
   bin.setup("erode", None)
   
   for i in range(0, noOfErosions):
      bin.run(ip)
   return ip

def dilate(noOfDilations, ip):
   bin = Binary();
   bin.setup("dilate", None)
   
   for i in range(0, noOfDilations):
      bin.run(ip)
   return ip

def fill(ip):
   bin = Binary();
   bin.setup("fill", None)
   bin.run(ip)

   return ip

def process(ip, calibration):
   result = AT().exec(ImagePlus('', ip.duplicate()), 'Default', False, False, True, False, False, False)
   thresholded = result[1]

   thresholded_copy = thresholded.duplicate()
   thresholded_ip = thresholded_copy.getProcessor()
   thresholded.setProcessor(fill(dilate(2, thresholded_ip)))

   #thresholded.show()

   pa = ParticleAnalyzer(ParticleAnalyzer.SHOW_OVERLAY_OUTLINES, 0, None, 100, 10000000)
   pa.analyze(thresholded)

   return thresholded

image = IJ.getImage()
stack = image.getStack()
n_slices = stack.getSize()

overlay = Overlay()

for index in range(1, n_slices+1):
   print str(index) + "\n"

   #if(image.isHyperStack()):
   ip = stack.getProcessor(index)
   #else:
   #   ip = image.getProcessor()
   
   thresholded = process(ip, image.getCalibration())

   if(thresholded.getOverlay()):
      for roi in thresholded.getOverlay().toArray():
         roi.setPosition(index)
         overlay.add(roi)

image.setOverlay(overlay) 
