# Supplementary material for: A microfluidic photobioreactor for simultaneous observation and cultivation of single microalgal cells or cell aggregates
Source: PLoS One. 2019 Apr 29;14(4):e0216093. doi: 10.1371/journal.pone.0216093 (PMC6488086; doi:10.1371/journal.pone.0216093)
Supplement: S3 File — There are two macros, one before imaging and one after, which were executed via Nikon NIS Elements, to control the illumination and positioning of the objective revolver (“Nosepiece”). The LED on/off switch was implemented as additional “Shutter”. (TXT) [file pone.0216093.s004.txt]

Stg_SetNosepiecePosition(3); 
Stg_SetShutterStateEx("LED", 1); 
Stg_SetShutterStateEx("Shutter", 0);  
